# Supplementary material for: Pyridalthiadiazole acceptor-functionalized triarylboranes with multi-responsive optoelectronic characteristics
Source: Chem Sci. 2017 Jun 7;8(8):5497–505. doi: 10.1039/c6sc03097a (PMC6103004; doi:10.1039/c6sc03097a)
Supplement: Supplementary file 2 [file SC-008-C6SC03097A-s002.cif]

# Electronic Supplementary Material (ESI) for Chemical Science.
# This journal is © The Royal Society of Chemistry 2017

####################################################################### 
# 
# This file contains crystal structure data downloaded from the 
# Cambridge Structural Database (CSD) hosted by the Cambridge 
# Crystallographic Data Centre (CCDC).
# 
# Full information about CCDC data access policies and citation 
# guidelines are available at http://www.ccdc.cam.ac.uk/access/V1 
# 
# Audit and citation data items may have been added by the CCDC. 
# Please retain this information to preserve the provenance of 
# this file and to allow appropriate attribution of the data. 
# 
#######################################################################

data_BDT2PT
_database_code_depnum_ccdc_archive 'CCDC 1493046'
_audit_update_record             
;
2016-07-13 deposited with the CCDC.
2017-05-30 downloaded from the CCDC.
;

#      
#======================================================================
# start Validation Reply Form
_vrf_PLAT413_I                   
;
PROBLEM: Short Inter H...H Contact H18 .. H41C .. 1.59 Ang.
         Short Inter H...H Contact H36B .. H42B .. 1.87 Ang.     
         Short Inter H...H Contact H26A .. H41D .. 1.91 Ang.
         Short Inter H...H Contact H31B .. H38B .. 1.92 Ang.
RESPONSE:  All of these short H-bonding interactions are between 
  disordered THF molecules and other H atoms in the structure.
;
# end Validation Reply Form
#=====================================================================


_audit_creation_method           SHELXL-2014/7
_shelx_SHELXL_version_number     2014/7
_chemical_name_systematic        BDT2PT
_chemical_name_common            ?
_chemical_melting_point          ?
_chemical_formula_moiety         'C36 H35 B Br2 N6 S4, 2(C4 H8 O)'
_chemical_formula_sum            'C44 H51 B Br2 N6 O2 S4'
_chemical_formula_weight         994.77

loop_
_atom_type_symbol
_atom_type_description
_atom_type_scat_dispersion_real
_atom_type_scat_dispersion_imag
_atom_type_scat_source
C C 0.0181 0.0091 'International Tables Vol C Tables 4.2.6.8 and 6.1.1.4'
H H 0.0000 0.0000 'International Tables Vol C Tables 4.2.6.8 and 6.1.1.4'
B B 0.0090 0.0039 'International Tables Vol C Tables 4.2.6.8 and 6.1.1.4'
N N 0.0311 0.0180 'International Tables Vol C Tables 4.2.6.8 and 6.1.1.4'
S S 0.3331 0.5567 'International Tables Vol C Tables 4.2.6.8 and 6.1.1.4'
Br Br -0.6763 1.2805 'International Tables Vol C Tables 4.2.6.8 and 6.1.1.4'
O O 0.0492 0.0322 'International Tables Vol C Tables 4.2.6.8 and 6.1.1.4'

_space_group_crystal_system      monoclinic
_space_group_IT_number           14
_space_group_name_H-M_alt        'P 21/c'
_space_group_name_Hall           '-P 2ybc'

_shelx_space_group_comment       
;
The symmetry employed for this shelxl refinement is uniquely defined
by the following loop, which should always be used as a source of
symmetry information in preference to the above space-group names.
They are only intended as comments.
;

loop_
_space_group_symop_operation_xyz
'x, y, z'
'-x, y+1/2, -z+1/2'
'-x, -y, -z'
'x, -y-1/2, z-1/2'

_cell_length_a                   9.0291(1)
_cell_length_b                   35.3591(5)
_cell_length_c                   14.1581(2)
_cell_angle_alpha                90
_cell_angle_beta                 97.6710(9)
_cell_angle_gamma                90
_cell_volume                     4479.7(1)
_cell_formula_units_Z            4
_cell_measurement_temperature    100(2)
_cell_measurement_reflns_used    9946
_cell_measurement_theta_min      2.50
_cell_measurement_theta_max      68.35

_exptl_crystal_description       rhombus
_exptl_crystal_colour            orange
_exptl_crystal_density_meas      ?
_exptl_crystal_density_method    'not measured'
_exptl_crystal_density_diffrn    1.475
_exptl_crystal_F_000             2048
_exptl_transmission_factor_min   ?
_exptl_transmission_factor_max   ?
_exptl_crystal_size_max          0.251
_exptl_crystal_size_mid          0.236
_exptl_crystal_size_min          0.122
_exptl_absorpt_coefficient_mu    4.389
_exptl_absorpt_correction_type   numerical
_exptl_absorpt_correction_T_min  0.473
_exptl_absorpt_correction_T_max  0.726
_exptl_absorpt_process_details   'SADABS (Sheldrick, 2008a)'
_exptl_special_details           
; 
 'crystal mounted on a Cryoloop using Paratone-N' 
;

_diffrn_ambient_temperature      100(2)
_diffrn_radiation_wavelength     1.54178
_diffrn_radiation_type           CuK\a
_diffrn_radiation_source         'fine-focus sealed tube'
_diffrn_radiation_monochromator  graphite
_diffrn_measurement_device_type  'Bruker SMART CCD Apex-II area-detector'
_diffrn_measurement_method       '\f and \w'
_diffrn_detector_area_resol_mean ?
_diffrn_reflns_number            42678
_diffrn_reflns_av_unetI/netI     0.0200
_diffrn_reflns_av_R_equivalents  0.0264
_diffrn_reflns_limit_h_min       -10
_diffrn_reflns_limit_h_max       10
_diffrn_reflns_limit_k_min       -38
_diffrn_reflns_limit_k_max       40
_diffrn_reflns_limit_l_min       -16
_diffrn_reflns_limit_l_max       16
_diffrn_reflns_theta_min         2.499
_diffrn_reflns_theta_max         69.188
_diffrn_reflns_theta_full        67.679
_diffrn_measured_fraction_theta_max 0.953
_diffrn_measured_fraction_theta_full 0.974
_diffrn_reflns_Laue_measured_fraction_max 0.953
_diffrn_reflns_Laue_measured_fraction_full 0.974
_diffrn_reflns_point_group_measured_fraction_max 0.953
_diffrn_reflns_point_group_measured_fraction_full 0.974
_reflns_number_total             7946
_reflns_number_gt                7137
_reflns_threshold_expression     'I > 2\s(I)'
_reflns_Friedel_coverage         0.000
_reflns_Friedel_fraction_max     .
_reflns_Friedel_fraction_full    .

_reflns_special_details          
;
 Reflections were merged by SHELXL according to the crystal
 class for the calculation of statistics and refinement.
 
 _reflns_Friedel_fraction is defined as the number of unique
 Friedel pairs measured divided by the number that would be
 possible theoretically, ignoring centric projections and
 systematic absences.
;

_computing_data_collection       'APEX 2 (Bruker, 2006)'
_computing_cell_refinement       'APEX 2'
_computing_data_reduction        'SAINT (Bruker, 2005)'
_computing_structure_solution    'SHELXL-2014/7 (Sheldrick, 2014)'
_computing_structure_refinement  'SHELXL-2014/7 (Sheldrick, 2014)'
_computing_molecular_graphics    SHELXTL
_computing_publication_material  SHELXTL
_refine_ls_structure_factor_coef Fsqd
_refine_ls_matrix_type           full
_refine_ls_weighting_scheme      calc
_refine_ls_weighting_details     
'w=1/[\s^2^(Fo^2^)+(0.0696P)^2^+15.1600P] where P=(Fo^2^+2Fc^2^)/3'
_atom_sites_solution_primary     direct
_atom_sites_solution_secondary   difmap
_atom_sites_solution_hydrogens   geom
_refine_ls_hydrogen_treatment    constr
_refine_ls_extinction_method     none
_refine_ls_extinction_coef       .
_refine_ls_number_reflns         7946
_refine_ls_number_parameters     575
_refine_ls_number_restraints     65
_refine_ls_R_factor_all          0.0567
_refine_ls_R_factor_gt           0.0514
_refine_ls_wR_factor_ref         0.1391
_refine_ls_wR_factor_gt          0.1351
_refine_ls_goodness_of_fit_ref   1.051
_refine_ls_restrained_S_all      1.086
_refine_ls_shift/su_max          0.001
_refine_ls_shift/su_mean         0.000

loop_
_atom_site_label
_atom_site_type_symbol
_atom_site_fract_x
_atom_site_fract_y
_atom_site_fract_z
_atom_site_U_iso_or_equiv
_atom_site_adp_type
_atom_site_occupancy
_atom_site_site_symmetry_order
_atom_site_calc_flag
_atom_site_refinement_flags_posn
_atom_site_refinement_flags_adp
_atom_site_refinement_flags_occupancy
_atom_site_disorder_assembly
_atom_site_disorder_group
Br1 Br -0.41582(5) 0.84324(2) 0.07460(3) 0.02598(13) Uani 1 1 d . . . . .
Br2 Br 0.98284(5) 0.83994(2) 0.41750(3) 0.02821(13) Uani 1 1 d . . . . .
S1 S 0.10751(9) 0.69729(2) 0.20479(6) 0.01676(19) Uani 1 1 d . . . . .
S2 S -0.57351(10) 0.71290(3) 0.03929(7) 0.0238(2) Uani 1 1 d . . . . .
S3 S 0.44951(9) 0.69537(2) 0.30471(6) 0.01667(19) Uani 1 1 d . . . . .
S4 S 1.13215(10) 0.70918(3) 0.46552(7) 0.0216(2) Uani 1 1 d . . . . .
N1 N -0.0978(3) 0.76099(9) 0.1549(2) 0.0188(6) Uani 1 1 d . . . . .
N2 N -0.5456(4) 0.75786(9) 0.0470(2) 0.0215(7) Uani 1 1 d . . . . .
N3 N -0.4099(3) 0.69687(9) 0.0783(2) 0.0204(7) Uani 1 1 d . . . . .
N4 N 0.6600(3) 0.75803(9) 0.3455(2) 0.0198(6) Uani 1 1 d . . . . .
N5 N 0.9675(3) 0.69350(9) 0.4266(2) 0.0192(6) Uani 1 1 d . . . . .
N6 N 1.1075(3) 0.75420(9) 0.4540(2) 0.0212(7) Uani 1 1 d . . . . .
B1 B 0.2749(4) 0.62716(12) 0.2531(3) 0.0160(8) Uani 1 1 d . . . . .
C1 C 0.1278(4) 0.64865(10) 0.2182(3) 0.0171(7) Uani 1 1 d . . . . .
C2 C -0.0084(4) 0.63154(10) 0.1898(3) 0.0187(7) Uani 1 1 d . . . . .
H2 H -0.0219 0.6049 0.1914 0.022 Uiso 1 1 calc R U . . .
C3 C -0.1256(4) 0.65667(10) 0.1582(3) 0.0196(8) Uani 1 1 d . . . . .
H3 H -0.2249 0.6488 0.1364 0.024 Uiso 1 1 calc R U . . .
C4 C -0.0808(4) 0.69368(10) 0.1624(3) 0.0167(7) Uani 1 1 d . . . . .
C5 C -0.1673(4) 0.72797(10) 0.1388(2) 0.0161(7) Uani 1 1 d . . . . .
C6 C -0.3226(4) 0.72747(10) 0.1005(2) 0.0165(7) Uani 1 1 d . . . . .
C7 C -0.4012(4) 0.76235(10) 0.0821(2) 0.0175(7) Uani 1 1 d . . . . .
C8 C -0.3207(4) 0.79637(10) 0.1004(2) 0.0190(7) Uani 1 1 d . . . . .
C9 C -0.1722(4) 0.79400(11) 0.1359(3) 0.0204(8) Uani 1 1 d . . . . .
H9 H -0.1180 0.8169 0.1479 0.025 Uiso 1 1 calc R U . . .
C10 C 0.4259(4) 0.64719(10) 0.2884(2) 0.0166(7) Uani 1 1 d . . . . .
C11 C 0.5631(4) 0.62936(10) 0.3100(3) 0.0184(7) Uani 1 1 d . . . . .
H11 H 0.5749 0.6028 0.3055 0.022 Uiso 1 1 calc R U . . .
C12 C 0.6831(4) 0.65377(10) 0.3390(3) 0.0199(8) Uani 1 1 d . . . . .
H12 H 0.7833 0.6456 0.3560 0.024 Uiso 1 1 calc R U . . .
C13 C 0.6386(4) 0.69101(10) 0.3399(2) 0.0172(7) Uani 1 1 d . . . . .
C14 C 0.7275(4) 0.72521(10) 0.3624(2) 0.0158(7) Uani 1 1 d . . . . .
C15 C 0.8826(4) 0.72420(10) 0.4012(2) 0.0168(7) Uani 1 1 d . . . . .
C16 C 0.9640(4) 0.75895(10) 0.4182(2) 0.0173(7) Uani 1 1 d . . . . .
C17 C 0.8849(4) 0.79316(10) 0.3970(3) 0.0197(8) Uani 1 1 d . . . . .
C18 C 0.7378(4) 0.79121(11) 0.3632(3) 0.0209(8) Uani 1 1 d . . . . .
H18 H 0.6849 0.8143 0.3508 0.025 Uiso 1 1 calc R U . . .
C19 C 0.2681(4) 0.58208(10) 0.2492(2) 0.0143(7) Uani 1 1 d . . . . .
C20 C 0.2803(4) 0.56227(10) 0.1627(3) 0.0163(7) Uani 1 1 d . . . . .
C21 C 0.2604(4) 0.52309(11) 0.1582(3) 0.0209(8) Uani 1 1 d . . . . .
H21 H 0.2641 0.5108 0.0989 0.025 Uiso 1 1 calc R U . . .
C22 C 0.2358(4) 0.50142(11) 0.2355(3) 0.0229(8) Uani 1 1 d . . . . .
C23 C 0.2306(4) 0.52059(11) 0.3207(3) 0.0207(8) Uani 1 1 d . . . . .
H23 H 0.2181 0.5061 0.3757 0.025 Uiso 1 1 calc R U . . .
C24 C 0.2427(4) 0.55964(10) 0.3303(3) 0.0170(7) Uani 1 1 d . . . . .
C25 C 0.3093(4) 0.57993(11) 0.0662(3) 0.0219(8) Uani 1 1 d . . . . .
C26 C 0.3536(5) 0.62137(12) 0.0684(3) 0.0291(9) Uani 1 1 d . . . . .
H26A H 0.3711 0.6294 0.0046 0.044 Uiso 1 1 calc R U . . .
H26B H 0.4451 0.6249 0.1132 0.044 Uiso 1 1 calc R U . . .
H26C H 0.2730 0.6366 0.0890 0.044 Uiso 1 1 calc R U . . .
C27 C 0.1658(5) 0.57579(12) -0.0049(3) 0.0290(9) Uani 1 1 d . . . . .
H27A H 0.0829 0.5883 0.0207 0.044 Uiso 1 1 calc R U . . .
H27B H 0.1425 0.5489 -0.0150 0.044 Uiso 1 1 calc R U . . .
H27C H 0.1804 0.5875 -0.0657 0.044 Uiso 1 1 calc R U . . .
C28 C 0.4377(5) 0.55858(14) 0.0277(3) 0.0350(10) Uani 1 1 d . . . . .
H28A H 0.4564 0.5699 -0.0327 0.053 Uiso 1 1 calc R U . . .
H28B H 0.4099 0.5320 0.0174 0.053 Uiso 1 1 calc R U . . .
H28C H 0.5283 0.5603 0.0741 0.053 Uiso 1 1 calc R U . . .
C29 C 0.2137(5) 0.45835(12) 0.2295(3) 0.0308(9) Uani 1 1 d . . . . .
C30 C 0.2248(5) 0.44277(13) 0.1304(4) 0.0390(11) Uani 1 1 d . . . . .
H30A H 0.3224 0.4493 0.1118 0.059 Uiso 1 1 calc R U . . .
H30B H 0.1455 0.4538 0.0846 0.059 Uiso 1 1 calc R U . . .
H30C H 0.2137 0.4152 0.1309 0.059 Uiso 1 1 calc R U . . .
C31 C 0.0582(5) 0.44842(13) 0.2536(4) 0.0407(11) Uani 1 1 d . . . . .
H31A H 0.0418 0.4211 0.2464 0.061 Uiso 1 1 calc R U . . .
H31B H -0.0175 0.4620 0.2104 0.061 Uiso 1 1 calc R U . . .
H31C H 0.0508 0.4558 0.3195 0.061 Uiso 1 1 calc R U . . .
C32 C 0.3323(6) 0.43941(14) 0.2996(4) 0.0490(13) Uani 1 1 d . . . . .
H32A H 0.4314 0.4453 0.2825 0.073 Uiso 1 1 calc R U . . .
H32B H 0.3170 0.4120 0.2974 0.073 Uiso 1 1 calc R U . . .
H32C H 0.3251 0.4487 0.3640 0.073 Uiso 1 1 calc R U . . .
C33 C 0.2395(5) 0.57517(11) 0.4321(3) 0.0237(8) Uani 1 1 d . . . . .
C34 C 0.1358(6) 0.55199(14) 0.4874(3) 0.0402(11) Uani 1 1 d . . . . .
H34A H 0.1361 0.5629 0.5511 0.060 Uiso 1 1 calc R U . . .
H34B H 0.1712 0.5258 0.4931 0.060 Uiso 1 1 calc R U . . .
H34C H 0.0340 0.5525 0.4533 0.060 Uiso 1 1 calc R U . . .
C35 C 0.3997(5) 0.57172(13) 0.4867(3) 0.0338(10) Uani 1 1 d . . . . .
H35A H 0.4681 0.5876 0.4557 0.051 Uiso 1 1 calc R U . . .
H35B H 0.4325 0.5453 0.4862 0.051 Uiso 1 1 calc R U . . .
H35C H 0.3998 0.5801 0.5527 0.051 Uiso 1 1 calc R U . . .
C36 C 0.1881(5) 0.61606(12) 0.4359(3) 0.0290(9) Uani 1 1 d . . . . .
H36A H 0.2605 0.6326 0.4106 0.044 Uiso 1 1 calc R U . . .
H36B H 0.1807 0.6230 0.5021 0.044 Uiso 1 1 calc R U . . .
H36C H 0.0901 0.6189 0.3975 0.044 Uiso 1 1 calc R U . . .
O1 O 0.1956(8) 0.4621(2) 0.7163(5) 0.123(2) Uani 1 1 d . U . . .
C37 C 0.1729(6) 0.46267(16) 0.8192(5) 0.0596(16) Uani 1 1 d . . . . .
H37A H 0.0650 0.4638 0.8249 0.072 Uiso 1 1 calc R U . . .
H37B H 0.2149 0.4395 0.8514 0.072 Uiso 1 1 calc R U . . .
C38 C 0.2468(4) 0.49507(11) 0.8617(3) 0.0264(9) Uani 1 1 d . . . . .
H38A H 0.3075 0.4879 0.9225 0.032 Uiso 1 1 calc R U . . .
H38B H 0.1721 0.5140 0.8756 0.032 Uiso 1 1 calc R U . . .
C39 C 0.3413(6) 0.51098(15) 0.7985(5) 0.0531(14) Uani 1 1 d . . . . .
H39A H 0.4430 0.5153 0.8325 0.064 Uiso 1 1 calc R U . . .
H39B H 0.3005 0.5354 0.7729 0.064 Uiso 1 1 calc R U . . .
C40 C 0.3462(6) 0.48260(17) 0.7179(5) 0.0556(15) Uani 1 1 d . . . . .
H40A H 0.4311 0.4649 0.7320 0.067 Uiso 1 1 calc R U . . .
H40B H 0.3533 0.4955 0.6566 0.067 Uiso 1 1 calc R U . . .
O2 O 0.3377(10) 0.8121(2) 0.3038(5) 0.053(3) Uani 0.454(10) 1 d D U P A 1
C41 C 0.2364(9) 0.80794(19) 0.2106(5) 0.022(2) Uani 0.454(10) 1 d D U P A 1
H41A H 0.2940 0.7978 0.1614 0.027 Uiso 0.454(10) 1 calc R U P A 1
H41B H 0.1553 0.7898 0.2184 0.027 Uiso 0.454(10) 1 calc R U P A 1
C42 C 0.1731(8) 0.84390(18) 0.1804(6) 0.017(2) Uani 0.454(10) 1 d D U P A 1
H42A H 0.0697 0.8463 0.1957 0.020 Uiso 0.454(10) 1 calc R U P A 1
H42B H 0.1728 0.8476 0.1111 0.020 Uiso 0.454(10) 1 calc R U P A 1
C43 C 0.2722(12) 0.8707(3) 0.2348(8) 0.034(3) Uani 0.454(10) 1 d D U P A 1
H43A H 0.2125 0.8871 0.2720 0.041 Uiso 0.454(10) 1 calc R U P A 1
H43B H 0.3186 0.8870 0.1901 0.041 Uiso 0.454(10) 1 calc R U P A 1
C44 C 0.3892(12) 0.8526(2) 0.2994(8) 0.055(3) Uani 0.454(10) 1 d D U P A 1
H44A H 0.3992 0.8646 0.3632 0.066 Uiso 0.454(10) 1 calc R U P A 1
H44B H 0.4864 0.8541 0.2746 0.066 Uiso 0.454(10) 1 calc R U P A 1
O2A O 0.3762(15) 0.8696(4) 0.2850(10) 0.134(5) Uani 0.546(10) 1 d D U P A 2
C41A C 0.409(2) 0.8340(4) 0.3427(10) 0.100 Uiso 0.546(10) 1 d D U P A 2
H41C H 0.5172 0.8279 0.3536 0.120 Uiso 0.546(10) 1 calc R U P A 2
H41D H 0.3681 0.8346 0.4041 0.120 Uiso 0.546(10) 1 calc R U P A 2
C42A C 0.325(2) 0.8094(4) 0.2731(11) 0.100 Uiso 0.546(10) 1 d D U P A 2
H42C H 0.2673 0.7915 0.3072 0.120 Uiso 0.546(10) 1 calc R U P A 2
H42D H 0.3973 0.7944 0.2414 0.120 Uiso 0.546(10) 1 calc R U P A 2
C43A C 0.2237(16) 0.8283(3) 0.2002(9) 0.066(4) Uani 0.546(10) 1 d D U P A 2
H43C H 0.2554 0.8242 0.1367 0.080 Uiso 0.546(10) 1 calc R U P A 2
H43D H 0.1213 0.8182 0.1992 0.080 Uiso 0.546(10) 1 calc R U P A 2
C44A C 0.2267(15) 0.8683(3) 0.2229(13) 0.079(5) Uani 0.546(10) 1 d D U P A 2
H44C H 0.1437 0.8757 0.2583 0.095 Uiso 0.546(10) 1 calc R U P A 2
H44D H 0.2250 0.8843 0.1653 0.095 Uiso 0.546(10) 1 calc R U P A 2

loop_
_atom_site_aniso_label
_atom_site_aniso_U_11
_atom_site_aniso_U_22
_atom_site_aniso_U_33
_atom_site_aniso_U_23
_atom_site_aniso_U_13
_atom_site_aniso_U_12
Br1 0.0324(2) 0.0167(2) 0.0283(2) 0.00216(15) 0.00220(18) 0.00733(15)
Br2 0.0312(2) 0.0170(2) 0.0357(3) -0.00367(16) 0.00171(19) -0.00800(16)
S1 0.0149(4) 0.0130(4) 0.0215(4) 0.0012(3) -0.0006(3) 0.0002(3)
S2 0.0168(4) 0.0201(5) 0.0327(5) 0.0032(4) -0.0029(4) 0.0018(3)
S3 0.0138(4) 0.0135(4) 0.0219(4) -0.0022(3) -0.0008(3) -0.0007(3)
S4 0.0154(4) 0.0210(5) 0.0271(5) -0.0027(4) -0.0018(4) -0.0015(3)
N1 0.0197(15) 0.0171(16) 0.0195(15) 0.0006(12) 0.0018(13) -0.0006(12)
N2 0.0222(16) 0.0189(17) 0.0229(16) 0.0023(12) 0.0011(13) 0.0035(12)
N3 0.0161(15) 0.0189(17) 0.0256(17) 0.0012(12) 0.0007(13) 0.0016(12)
N4 0.0225(16) 0.0152(16) 0.0210(16) -0.0011(12) 0.0004(13) -0.0008(12)
N5 0.0165(15) 0.0196(16) 0.0206(16) -0.0028(12) -0.0005(13) -0.0025(12)
N6 0.0196(16) 0.0213(17) 0.0222(16) -0.0022(13) 0.0012(13) -0.0036(13)
B1 0.0175(19) 0.017(2) 0.0138(19) -0.0007(15) 0.0040(16) -0.0010(15)
C1 0.0191(18) 0.0129(18) 0.0191(18) -0.0004(13) 0.0020(15) 0.0005(14)
C2 0.0190(18) 0.0150(18) 0.0215(18) 0.0009(14) 0.0001(15) -0.0008(14)
C3 0.0157(17) 0.020(2) 0.0225(19) 0.0010(14) 0.0010(15) 0.0004(14)
C4 0.0098(16) 0.0216(19) 0.0184(18) 0.0009(14) 0.0009(14) 0.0003(13)
C5 0.0160(17) 0.0183(19) 0.0136(17) 0.0015(13) 0.0004(14) 0.0024(14)
C6 0.0190(17) 0.0153(18) 0.0155(17) 0.0014(13) 0.0031(14) 0.0005(14)
C7 0.0186(18) 0.0203(19) 0.0136(17) 0.0016(14) 0.0022(14) 0.0047(14)
C8 0.0270(19) 0.0150(18) 0.0151(17) 0.0009(13) 0.0031(15) 0.0028(15)
C9 0.0253(19) 0.0164(19) 0.0190(18) -0.0009(14) 0.0004(16) 0.0015(15)
C10 0.0200(18) 0.0144(18) 0.0152(17) -0.0015(13) 0.0016(14) -0.0002(14)
C11 0.0176(17) 0.0155(18) 0.0219(18) -0.0021(14) 0.0017(15) 0.0000(14)
C12 0.0157(17) 0.0200(19) 0.0231(19) 0.0002(14) -0.0002(15) 0.0006(14)
C13 0.0192(18) 0.0175(18) 0.0147(17) -0.0007(13) 0.0019(14) -0.0009(14)
C14 0.0162(17) 0.0175(18) 0.0138(17) -0.0012(13) 0.0027(14) -0.0019(14)
C15 0.0184(17) 0.0162(18) 0.0160(17) -0.0020(13) 0.0026(14) -0.0020(14)
C16 0.0203(18) 0.0194(19) 0.0121(16) -0.0025(13) 0.0014(14) -0.0031(14)
C17 0.0247(19) 0.0174(19) 0.0174(18) -0.0024(14) 0.0041(15) -0.0054(15)
C18 0.0252(19) 0.0161(19) 0.0211(19) 0.0003(14) 0.0019(16) 0.0011(15)
C19 0.0105(15) 0.0149(18) 0.0166(18) -0.0001(13) -0.0017(13) 0.0002(13)
C20 0.0118(16) 0.0168(18) 0.0195(18) -0.0006(14) -0.0008(14) 0.0005(13)
C21 0.0173(17) 0.021(2) 0.0241(19) -0.0055(15) 0.0004(15) 0.0026(14)
C22 0.0182(18) 0.018(2) 0.032(2) -0.0005(15) 0.0000(16) 0.0001(14)
C23 0.0170(17) 0.020(2) 0.0247(19) 0.0061(15) 0.0001(15) -0.0025(14)
C24 0.0128(16) 0.0193(19) 0.0181(18) 0.0004(14) -0.0005(14) -0.0004(13)
C25 0.026(2) 0.021(2) 0.0185(18) -0.0028(15) 0.0030(16) 0.0018(15)
C26 0.042(2) 0.026(2) 0.0197(19) -0.0017(16) 0.0091(18) -0.0104(18)
C27 0.035(2) 0.026(2) 0.023(2) 0.0036(16) -0.0044(18) -0.0007(17)
C28 0.036(2) 0.043(3) 0.029(2) 0.0053(19) 0.014(2) 0.011(2)
C29 0.030(2) 0.019(2) 0.043(2) 0.0012(18) 0.0042(19) -0.0011(16)
C30 0.037(2) 0.023(2) 0.059(3) -0.011(2) 0.011(2) -0.0046(18)
C31 0.037(3) 0.029(2) 0.057(3) -0.004(2) 0.012(2) -0.0060(19)
C32 0.050(3) 0.023(2) 0.069(4) 0.007(2) -0.009(3) 0.006(2)
C33 0.032(2) 0.021(2) 0.0179(18) 0.0009(15) 0.0021(16) -0.0019(16)
C34 0.053(3) 0.042(3) 0.028(2) -0.003(2) 0.015(2) -0.011(2)
C35 0.042(3) 0.032(2) 0.024(2) -0.0028(17) -0.0096(19) 0.0014(19)
C36 0.041(2) 0.028(2) 0.0201(19) -0.0003(16) 0.0091(18) 0.0074(18)
O1 0.118(3) 0.124(3) 0.127(3) -0.0071(19) 0.0143(19) -0.0021(19)
C37 0.035(3) 0.037(3) 0.103(5) -0.003(3) -0.004(3) -0.010(2)
C38 0.0166(18) 0.020(2) 0.043(2) -0.0056(17) 0.0037(17) -0.0041(15)
C39 0.037(3) 0.039(3) 0.083(4) -0.008(3) 0.007(3) 0.001(2)
C40 0.045(3) 0.050(3) 0.067(4) -0.009(3) -0.007(3) 0.003(3)
O2 0.050(3) 0.054(3) 0.052(3) 0.0041(19) 0.0037(19) -0.0010(18)
C41 0.016(3) 0.023(4) 0.024(4) -0.001(3) -0.011(3) 0.007(3)
C42 0.017(3) 0.016(4) 0.017(3) 0.013(3) -0.001(3) 0.011(3)
C43 0.037(5) 0.036(5) 0.030(5) 0.007(3) 0.010(4) 0.009(3)
C44 0.057(5) 0.067(5) 0.044(5) -0.032(4) 0.018(4) 0.001(4)
O2A 0.136(6) 0.134(6) 0.133(6) -0.001(2) 0.020(2) -0.002(2)
C43A 0.070(5) 0.070(6) 0.061(5) -0.008(4) 0.017(4) -0.010(4)
C44A 0.078(7) 0.088(7) 0.072(6) 0.014(4) 0.014(5) 0.014(5)

_geom_special_details            
;
 All esds (except the esd in the dihedral angle between two l.s. planes)
 are estimated using the full covariance matrix.  The cell esds are taken
 into account individually in the estimation of esds in distances, angles
 and torsion angles; correlations between esds in cell parameters are only
 used when they are defined by crystal symmetry.  An approximate (isotropic)
 treatment of cell esds is used for estimating esds involving l.s. planes.
;

loop_
_geom_bond_atom_site_label_1
_geom_bond_atom_site_label_2
_geom_bond_distance
_geom_bond_site_symmetry_2
_geom_bond_publ_flag
Br1 C8 1.880(4) . ?
Br2 C17 1.880(4) . ?
S1 C4 1.731(3) . ?
S1 C1 1.737(4) . ?
S2 N3 1.610(3) . ?
S2 N2 1.611(3) . ?
S3 C13 1.721(4) . ?
S3 C10 1.729(4) . ?
S4 N6 1.613(3) . ?
S4 N5 1.613(3) . ?
N1 C5 1.331(5) . ?
N1 C9 1.356(5) . ?
N2 C7 1.342(5) . ?
N3 C6 1.351(5) . ?
N4 C14 1.318(5) . ?
N4 C18 1.373(5) . ?
N5 C15 1.350(5) . ?
N6 C16 1.338(5) . ?
B1 C1 1.553(5) . ?
B1 C10 1.558(5) . ?
B1 C19 1.596(5) . ?
C1 C2 1.380(5) . ?
C2 C3 1.409(5) . ?
C2 H2 0.9500 . ?
C3 C4 1.369(5) . ?
C3 H3 0.9500 . ?
C4 C5 1.457(5) . ?
C5 C6 1.434(5) . ?
C6 C7 1.429(5) . ?
C7 C8 1.411(5) . ?
C8 C9 1.370(5) . ?
C9 H9 0.9500 . ?
C10 C11 1.388(5) . ?
C11 C12 1.403(5) . ?
C11 H11 0.9500 . ?
C12 C13 1.377(5) . ?
C12 H12 0.9500 . ?
C13 C14 1.463(5) . ?
C14 C15 1.435(5) . ?
C15 C16 1.435(5) . ?
C16 C17 1.417(5) . ?
C17 C18 1.352(5) . ?
C18 H18 0.9500 . ?
C19 C20 1.428(5) . ?
C19 C24 1.439(5) . ?
C20 C21 1.397(5) . ?
C20 C25 1.556(5) . ?
C21 C22 1.378(6) . ?
C21 H21 0.9500 . ?
C22 C23 1.391(5) . ?
C22 C29 1.537(6) . ?
C23 C24 1.390(5) . ?
C23 H23 0.9500 . ?
C24 C33 1.545(5) . ?
C25 C26 1.518(5) . ?
C25 C27 1.538(6) . ?
C25 C28 1.542(5) . ?
C26 H26A 0.9800 . ?
C26 H26B 0.9800 . ?
C26 H26C 0.9800 . ?
C27 H27A 0.9800 . ?
C27 H27B 0.9800 . ?
C27 H27C 0.9800 . ?
C28 H28A 0.9800 . ?
C28 H28B 0.9800 . ?
C28 H28C 0.9800 . ?
C29 C32 1.515(6) . ?
C29 C30 1.523(6) . ?
C29 C31 1.529(6) . ?
C30 H30A 0.9800 . ?
C30 H30B 0.9800 . ?
C30 H30C 0.9800 . ?
C31 H31A 0.9800 . ?
C31 H31B 0.9800 . ?
C31 H31C 0.9800 . ?
C32 H32A 0.9800 . ?
C32 H32B 0.9800 . ?
C32 H32C 0.9800 . ?
C33 C36 1.521(6) . ?
C33 C34 1.535(6) . ?
C33 C35 1.552(6) . ?
C34 H34A 0.9800 . ?
C34 H34B 0.9800 . ?
C34 H34C 0.9800 . ?
C35 H35A 0.9800 . ?
C35 H35B 0.9800 . ?
C35 H35C 0.9800 . ?
C36 H36A 0.9800 . ?
C36 H36B 0.9800 . ?
C36 H36C 0.9800 . ?
O1 C37 1.498(9) . ?
O1 C40 1.538(9) . ?
C37 C38 1.418(6) . ?
C37 H37A 0.9900 . ?
C37 H37B 0.9900 . ?
C38 C39 1.431(7) . ?
C38 H38A 0.9900 . ?
C38 H38B 0.9900 . ?
C39 C40 1.525(8) . ?
C39 H39A 0.9900 . ?
C39 H39B 0.9900 . ?
C40 H40A 0.9900 . ?
C40 H40B 0.9900 . ?
O2 C41 1.5097(10) . ?
O2 C44 1.5102(10) . ?
C41 C42 1.4350(7) . ?
C41 H41A 0.9900 . ?
C41 H41B 0.9900 . ?
C42 C43 1.4504(10) . ?
C42 H42A 0.9900 . ?
C42 H42B 0.9900 . ?
C43 C44 1.4505(10) . ?
C43 H43A 0.9900 . ?
C43 H43B 0.9900 . ?
C44 H44A 0.9900 . ?
C44 H44B 0.9900 . ?
O2A C41A 1.5097(10) . ?
O2A C44A 1.5102(11) . ?
C41A C42A 1.4502(10) . ?
C41A H41C 0.9900 . ?
C41A H41D 0.9900 . ?
C42A C43A 1.4502(10) . ?
C42A H42C 0.9900 . ?
C42A H42D 0.9900 . ?
C43A C44A 1.4500(10) . ?
C43A H43C 0.9900 . ?
C43A H43D 0.9900 . ?
C44A H44C 0.9900 . ?
C44A H44D 0.9900 . ?

loop_
_geom_angle_atom_site_label_1
_geom_angle_atom_site_label_2
_geom_angle_atom_site_label_3
_geom_angle
_geom_angle_site_symmetry_1
_geom_angle_site_symmetry_3
_geom_angle_publ_flag
C4 S1 C1 92.81(17) . . ?
N3 S2 N2 101.31(17) . . ?
C13 S3 C10 92.89(17) . . ?
N6 S4 N5 101.32(16) . . ?
C5 N1 C9 120.7(3) . . ?
C7 N2 S2 106.1(3) . . ?
C6 N3 S2 106.1(2) . . ?
C14 N4 C18 120.4(3) . . ?
C15 N5 S4 106.2(2) . . ?
C16 N6 S4 106.0(3) . . ?
C1 B1 C10 123.7(3) . . ?
C1 B1 C19 116.8(3) . . ?
C10 B1 C19 119.5(3) . . ?
C2 C1 B1 124.7(3) . . ?
C2 C1 S1 109.0(3) . . ?
B1 C1 S1 126.3(3) . . ?
C1 C2 C3 114.7(3) . . ?
C1 C2 H2 122.6 . . ?
C3 C2 H2 122.6 . . ?
C4 C3 C2 112.6(3) . . ?
C4 C3 H3 123.7 . . ?
C2 C3 H3 123.7 . . ?
C3 C4 C5 129.8(3) . . ?
C3 C4 S1 110.9(3) . . ?
C5 C4 S1 119.3(3) . . ?
N1 C5 C6 119.4(3) . . ?
N1 C5 C4 117.7(3) . . ?
C6 C5 C4 122.9(3) . . ?
N3 C6 C7 112.9(3) . . ?
N3 C6 C5 127.5(3) . . ?
C7 C6 C5 119.6(3) . . ?
N2 C7 C8 128.3(3) . . ?
N2 C7 C6 113.5(3) . . ?
C8 C7 C6 118.1(3) . . ?
C9 C8 C7 118.0(3) . . ?
C9 C8 Br1 121.6(3) . . ?
C7 C8 Br1 120.3(3) . . ?
N1 C9 C8 124.1(4) . . ?
N1 C9 H9 118.0 . . ?
C8 C9 H9 118.0 . . ?
C11 C10 B1 125.6(3) . . ?
C11 C10 S3 109.1(3) . . ?
B1 C10 S3 125.3(3) . . ?
C10 C11 C12 114.6(3) . . ?
C10 C11 H11 122.7 . . ?
C12 C11 H11 122.7 . . ?
C13 C12 C11 112.1(3) . . ?
C13 C12 H12 124.0 . . ?
C11 C12 H12 124.0 . . ?
C12 C13 C14 129.8(3) . . ?
C12 C13 S3 111.2(3) . . ?
C14 C13 S3 118.9(3) . . ?
N4 C14 C15 119.7(3) . . ?
N4 C14 C13 117.5(3) . . ?
C15 C14 C13 122.8(3) . . ?
N5 C15 C14 127.8(3) . . ?
N5 C15 C16 112.6(3) . . ?
C14 C15 C16 119.6(3) . . ?
N6 C16 C17 128.5(3) . . ?
N6 C16 C15 113.9(3) . . ?
C17 C16 C15 117.6(3) . . ?
C18 C17 C16 118.4(3) . . ?
C18 C17 Br2 121.3(3) . . ?
C16 C17 Br2 120.4(3) . . ?
C17 C18 N4 124.2(3) . . ?
C17 C18 H18 117.9 . . ?
N4 C18 H18 117.9 . . ?
C20 C19 C24 116.9(3) . . ?
C20 C19 B1 120.8(3) . . ?
C24 C19 B1 122.2(3) . . ?
C21 C20 C19 120.1(3) . . ?
C21 C20 C25 113.2(3) . . ?
C19 C20 C25 126.7(3) . . ?
C22 C21 C20 123.3(4) . . ?
C22 C21 H21 118.4 . . ?
C20 C21 H21 118.4 . . ?
C21 C22 C23 116.5(4) . . ?
C21 C22 C29 122.7(4) . . ?
C23 C22 C29 120.8(4) . . ?
C24 C23 C22 123.9(4) . . ?
C24 C23 H23 118.0 . . ?
C22 C23 H23 118.0 . . ?
C23 C24 C19 119.2(3) . . ?
C23 C24 C33 115.7(3) . . ?
C19 C24 C33 124.9(3) . . ?
C26 C25 C27 107.6(3) . . ?
C26 C25 C28 105.8(3) . . ?
C27 C25 C28 109.3(3) . . ?
C26 C25 C20 116.3(3) . . ?
C27 C25 C20 108.1(3) . . ?
C28 C25 C20 109.6(3) . . ?
C25 C26 H26A 109.5 . . ?
C25 C26 H26B 109.5 . . ?
H26A C26 H26B 109.5 . . ?
C25 C26 H26C 109.5 . . ?
H26A C26 H26C 109.5 . . ?
H26B C26 H26C 109.5 . . ?
C25 C27 H27A 109.5 . . ?
C25 C27 H27B 109.5 . . ?
H27A C27 H27B 109.5 . . ?
C25 C27 H27C 109.5 . . ?
H27A C27 H27C 109.5 . . ?
H27B C27 H27C 109.5 . . ?
C25 C28 H28A 109.5 . . ?
C25 C28 H28B 109.5 . . ?
H28A C28 H28B 109.5 . . ?
C25 C28 H28C 109.5 . . ?
H28A C28 H28C 109.5 . . ?
H28B C28 H28C 109.5 . . ?
C32 C29 C30 108.4(4) . . ?
C32 C29 C31 110.0(4) . . ?
C30 C29 C31 107.3(4) . . ?
C32 C29 C22 109.1(4) . . ?
C30 C29 C22 112.7(4) . . ?
C31 C29 C22 109.4(3) . . ?
C29 C30 H30A 109.5 . . ?
C29 C30 H30B 109.5 . . ?
H30A C30 H30B 109.5 . . ?
C29 C30 H30C 109.5 . . ?
H30A C30 H30C 109.5 . . ?
H30B C30 H30C 109.5 . . ?
C29 C31 H31A 109.5 . . ?
C29 C31 H31B 109.5 . . ?
H31A C31 H31B 109.5 . . ?
C29 C31 H31C 109.5 . . ?
H31A C31 H31C 109.5 . . ?
H31B C31 H31C 109.5 . . ?
C29 C32 H32A 109.5 . . ?
C29 C32 H32B 109.5 . . ?
H32A C32 H32B 109.5 . . ?
C29 C32 H32C 109.5 . . ?
H32A C32 H32C 109.5 . . ?
H32B C32 H32C 109.5 . . ?
C36 C33 C34 106.2(4) . . ?
C36 C33 C24 114.5(3) . . ?
C34 C33 C24 112.0(3) . . ?
C36 C33 C35 109.0(3) . . ?
C34 C33 C35 107.2(3) . . ?
C24 C33 C35 107.7(3) . . ?
C33 C34 H34A 109.5 . . ?
C33 C34 H34B 109.5 . . ?
H34A C34 H34B 109.5 . . ?
C33 C34 H34C 109.5 . . ?
H34A C34 H34C 109.5 . . ?
H34B C34 H34C 109.5 . . ?
C33 C35 H35A 109.5 . . ?
C33 C35 H35B 109.5 . . ?
H35A C35 H35B 109.5 . . ?
C33 C35 H35C 109.5 . . ?
H35A C35 H35C 109.5 . . ?
H35B C35 H35C 109.5 . . ?
C33 C36 H36A 109.5 . . ?
C33 C36 H36B 109.5 . . ?
H36A C36 H36B 109.5 . . ?
C33 C36 H36C 109.5 . . ?
H36A C36 H36C 109.5 . . ?
H36B C36 H36C 109.5 . . ?
C37 O1 C40 102.4(5) . . ?
C38 C37 O1 107.8(5) . . ?
C38 C37 H37A 110.2 . . ?
O1 C37 H37A 110.2 . . ?
C38 C37 H37B 110.2 . . ?
O1 C37 H37B 110.2 . . ?
H37A C37 H37B 108.5 . . ?
C37 C38 C39 109.8(5) . . ?
C37 C38 H38A 109.7 . . ?
C39 C38 H38A 109.7 . . ?
C37 C38 H38B 109.7 . . ?
C39 C38 H38B 109.7 . . ?
H38A C38 H38B 108.2 . . ?
C38 C39 C40 106.8(5) . . ?
C38 C39 H39A 110.4 . . ?
C40 C39 H39A 110.4 . . ?
C38 C39 H39B 110.4 . . ?
C40 C39 H39B 110.4 . . ?
H39A C39 H39B 108.6 . . ?
C39 C40 O1 101.9(5) . . ?
C39 C40 H40A 111.4 . . ?
O1 C40 H40A 111.4 . . ?
C39 C40 H40B 111.4 . . ?
O1 C40 H40B 111.4 . . ?
H40A C40 H40B 109.2 . . ?
C41 O2 C44 102.2(6) . . ?
C42 C41 O2 110.2(7) . . ?
C42 C41 H41A 109.6 . . ?
O2 C41 H41A 109.6 . . ?
C42 C41 H41B 109.6 . . ?
O2 C41 H41B 109.6 . . ?
H41A C41 H41B 108.1 . . ?
C41 C42 C43 103.2(7) . . ?
C41 C42 H42A 111.1 . . ?
C43 C42 H42A 111.1 . . ?
C41 C42 H42B 111.1 . . ?
C43 C42 H42B 111.1 . . ?
H42A C42 H42B 109.1 . . ?
C42 C43 C44 113.2(8) . . ?
C42 C43 H43A 108.9 . . ?
C44 C43 H43A 108.9 . . ?
C42 C43 H43B 108.9 . . ?
C44 C43 H43B 108.9 . . ?
H43A C43 H43B 107.8 . . ?
C43 C44 O2 103.9(8) . . ?
C43 C44 H44A 111.0 . . ?
O2 C44 H44A 111.0 . . ?
C43 C44 H44B 111.0 . . ?
O2 C44 H44B 111.0 . . ?
H44A C44 H44B 109.0 . . ?
C41A O2A C44A 112.7(12) . . ?
C42A C41A O2A 94.9(12) . . ?
C42A C41A H41C 112.8 . . ?
O2A C41A H41C 112.8 . . ?
C42A C41A H41D 112.8 . . ?
O2A C41A H41D 112.8 . . ?
H41C C41A H41D 110.2 . . ?
C41A C42A C43A 115.5(13) . . ?
C41A C42A H42C 108.4 . . ?
C43A C42A H42C 108.4 . . ?
C41A C42A H42D 108.4 . . ?
C43A C42A H42D 108.4 . . ?
H42C C42A H42D 107.5 . . ?
C44A C43A C42A 107.5(12) . . ?
C44A C43A H43C 110.2 . . ?
C42A C43A H43C 110.2 . . ?
C44A C43A H43D 110.2 . . ?
C42A C43A H43D 110.2 . . ?
H43C C43A H43D 108.5 . . ?
C43A C44A O2A 98.5(10) . . ?
C43A C44A H44C 112.1 . . ?
O2A C44A H44C 112.1 . . ?
C43A C44A H44D 112.1 . . ?
O2A C44A H44D 112.1 . . ?
H44C C44A H44D 109.7 . . ?

loop_
_geom_torsion_atom_site_label_1
_geom_torsion_atom_site_label_2
_geom_torsion_atom_site_label_3
_geom_torsion_atom_site_label_4
_geom_torsion
_geom_torsion_site_symmetry_1
_geom_torsion_site_symmetry_2
_geom_torsion_site_symmetry_3
_geom_torsion_site_symmetry_4
_geom_torsion_publ_flag
N3 S2 N2 C7 -0.1(3) . . . . ?
N2 S2 N3 C6 0.3(3) . . . . ?
N6 S4 N5 C15 0.4(3) . . . . ?
N5 S4 N6 C16 0.2(3) . . . . ?
C10 B1 C1 C2 -177.6(3) . . . . ?
C19 B1 C1 C2 3.9(5) . . . . ?
C10 B1 C1 S1 4.6(5) . . . . ?
C19 B1 C1 S1 -173.9(3) . . . . ?
C4 S1 C1 C2 0.2(3) . . . . ?
C4 S1 C1 B1 178.4(3) . . . . ?
B1 C1 C2 C3 -178.2(3) . . . . ?
S1 C1 C2 C3 0.0(4) . . . . ?
C1 C2 C3 C4 -0.3(5) . . . . ?
C2 C3 C4 C5 -178.4(4) . . . . ?
C2 C3 C4 S1 0.4(4) . . . . ?
C1 S1 C4 C3 -0.4(3) . . . . ?
C1 S1 C4 C5 178.6(3) . . . . ?
C9 N1 C5 C6 0.2(5) . . . . ?
C9 N1 C5 C4 -179.0(3) . . . . ?
C3 C4 C5 N1 175.9(4) . . . . ?
S1 C4 C5 N1 -2.8(4) . . . . ?
C3 C4 C5 C6 -3.2(6) . . . . ?
S1 C4 C5 C6 178.0(3) . . . . ?
S2 N3 C6 C7 -0.4(4) . . . . ?
S2 N3 C6 C5 179.6(3) . . . . ?
N1 C5 C6 N3 178.8(3) . . . . ?
C4 C5 C6 N3 -2.0(6) . . . . ?
N1 C5 C6 C7 -1.2(5) . . . . ?
C4 C5 C6 C7 177.9(3) . . . . ?
S2 N2 C7 C8 178.6(3) . . . . ?
S2 N2 C7 C6 -0.1(4) . . . . ?
N3 C6 C7 N2 0.3(4) . . . . ?
C5 C6 C7 N2 -179.6(3) . . . . ?
N3 C6 C7 C8 -178.5(3) . . . . ?
C5 C6 C7 C8 1.5(5) . . . . ?
N2 C7 C8 C9 -179.4(4) . . . . ?
C6 C7 C8 C9 -0.8(5) . . . . ?
N2 C7 C8 Br1 -0.3(5) . . . . ?
C6 C7 C8 Br1 178.3(3) . . . . ?
C5 N1 C9 C8 0.6(6) . . . . ?
C7 C8 C9 N1 -0.3(6) . . . . ?
Br1 C8 C9 N1 -179.4(3) . . . . ?
C1 B1 C10 C11 -172.3(3) . . . . ?
C19 B1 C10 C11 6.1(5) . . . . ?
C1 B1 C10 S3 6.3(5) . . . . ?
C19 B1 C10 S3 -175.2(3) . . . . ?
C13 S3 C10 C11 -0.2(3) . . . . ?
C13 S3 C10 B1 -179.1(3) . . . . ?
B1 C10 C11 C12 179.0(3) . . . . ?
S3 C10 C11 C12 0.2(4) . . . . ?
C10 C11 C12 C13 -0.1(5) . . . . ?
C11 C12 C13 C14 -177.9(3) . . . . ?
C11 C12 C13 S3 -0.1(4) . . . . ?
C10 S3 C13 C12 0.2(3) . . . . ?
C10 S3 C13 C14 178.3(3) . . . . ?
C18 N4 C14 C15 1.1(5) . . . . ?
C18 N4 C14 C13 -178.6(3) . . . . ?
C12 C13 C14 N4 171.1(4) . . . . ?
S3 C13 C14 N4 -6.6(4) . . . . ?
C12 C13 C14 C15 -8.7(6) . . . . ?
S3 C13 C14 C15 173.7(3) . . . . ?
S4 N5 C15 C14 180.0(3) . . . . ?
S4 N5 C15 C16 -0.9(4) . . . . ?
N4 C14 C15 N5 177.0(3) . . . . ?
C13 C14 C15 N5 -3.3(6) . . . . ?
N4 C14 C15 C16 -2.1(5) . . . . ?
C13 C14 C15 C16 177.6(3) . . . . ?
S4 N6 C16 C17 178.3(3) . . . . ?
S4 N6 C16 C15 -0.7(4) . . . . ?
N5 C15 C16 N6 1.1(4) . . . . ?
C14 C15 C16 N6 -179.7(3) . . . . ?
N5 C15 C16 C17 -178.0(3) . . . . ?
C14 C15 C16 C17 1.2(5) . . . . ?
N6 C16 C17 C18 -178.4(4) . . . . ?
C15 C16 C17 C18 0.6(5) . . . . ?
N6 C16 C17 Br2 0.8(5) . . . . ?
C15 C16 C17 Br2 179.8(3) . . . . ?
C16 C17 C18 N4 -1.7(6) . . . . ?
Br2 C17 C18 N4 179.1(3) . . . . ?
C14 N4 C18 C17 0.8(6) . . . . ?
C1 B1 C19 C20 82.3(4) . . . . ?
C10 B1 C19 C20 -96.2(4) . . . . ?
C1 B1 C19 C24 -94.8(4) . . . . ?
C10 B1 C19 C24 86.7(4) . . . . ?
C24 C19 C20 C21 3.1(5) . . . . ?
B1 C19 C20 C21 -174.1(3) . . . . ?
C24 C19 C20 C25 -179.2(3) . . . . ?
B1 C19 C20 C25 3.5(5) . . . . ?
C19 C20 C21 C22 -3.2(5) . . . . ?
C25 C20 C21 C22 178.9(3) . . . . ?
C20 C21 C22 C23 0.3(5) . . . . ?
C20 C21 C22 C29 179.8(3) . . . . ?
C21 C22 C23 C24 2.7(6) . . . . ?
C29 C22 C23 C24 -176.9(3) . . . . ?
C22 C23 C24 C19 -2.6(5) . . . . ?
C22 C23 C24 C33 -178.0(3) . . . . ?
C20 C19 C24 C23 -0.4(5) . . . . ?
B1 C19 C24 C23 176.8(3) . . . . ?
C20 C19 C24 C33 174.6(3) . . . . ?
B1 C19 C24 C33 -8.2(5) . . . . ?
C21 C20 C25 C26 -171.7(3) . . . . ?
C19 C20 C25 C26 10.6(5) . . . . ?
C21 C20 C25 C27 67.2(4) . . . . ?
C19 C20 C25 C27 -110.5(4) . . . . ?
C21 C20 C25 C28 -51.8(4) . . . . ?
C19 C20 C25 C28 130.5(4) . . . . ?
C21 C22 C29 C32 121.4(5) . . . . ?
C23 C22 C29 C32 -59.1(5) . . . . ?
C21 C22 C29 C30 1.0(6) . . . . ?
C23 C22 C29 C30 -179.5(4) . . . . ?
C21 C22 C29 C31 -118.3(4) . . . . ?
C23 C22 C29 C31 61.2(5) . . . . ?
C23 C24 C33 C36 -155.7(3) . . . . ?
C19 C24 C33 C36 29.2(5) . . . . ?
C23 C24 C33 C34 -34.6(5) . . . . ?
C19 C24 C33 C34 150.2(4) . . . . ?
C23 C24 C33 C35 83.0(4) . . . . ?
C19 C24 C33 C35 -92.2(4) . . . . ?
C40 O1 C37 C38 28.6(6) . . . . ?
O1 C37 C38 C39 -12.1(6) . . . . ?
C37 C38 C39 C40 -10.0(6) . . . . ?
C38 C39 C40 O1 27.0(6) . . . . ?
C37 O1 C40 C39 -32.9(6) . . . . ?
C44 O2 C41 C42 -27.7(11) . . . . ?
O2 C41 C42 C43 18.9(11) . . . . ?
C41 C42 C43 C44 -2.3(13) . . . . ?
C42 C43 C44 O2 -14.6(13) . . . . ?
C41 O2 C44 C43 24.2(11) . . . . ?
C44A O2A C41A C42A 30.5(19) . . . . ?
O2A C41A C42A C43A -15(2) . . . . ?
C41A C42A C43A C44A -4(2) . . . . ?
C42A C43A C44A O2A 21.7(18) . . . . ?
C41A O2A C44A C43A -34.2(18) . . . . ?

_refine_diff_density_max         2.247
_refine_diff_density_min         -1.074
_refine_diff_density_rms         0.104

_shelx_res_file                  
;

    BDT2PT.res created by SHELXL-2014/7


TITL BDT2PT in P2(1)/c
CELL  1.54178   9.0291  35.3591  14.1581   90.000   97.671   90.000
ZERR    4.00   0.00010   0.00050   0.00020   0.0000   0.0009   0.0000
LATT 1
SYMM -X, 1/2+Y, 1/2-Z
SFAC C  H  B  N  S  Br O
UNIT 176  204  4  24  16  8  8
OMIT 0 0 2
L.S. 15
ACTA
BOND $H
FMAP 2
PLAN 5
SIZE 0.122 0.236 0.251
CONF
FREE C6   S2
DFIX 1.51 .001 O2 C41 O2 C44 O2A C41A O2A C44A
DFIX 1.45 .001 C41 C42 C42 C43 C43 C44 C41A C42A C42A C43A C43A C44A
DFIX 1.42 .001 C41 C42
ISOR 0.005 C41 C42 C43 C44 C43A C44A
ISOR 0.002 O1 O2 O2A
TEMP -173.120
WGHT    0.069600   15.160001
FVAR       0.11427   0.45385
BR1   6   -0.415817    0.843241    0.074599    11.00000    0.03241    0.01670 =
         0.02833    0.00216    0.00220    0.00733
BR2   6    0.982836    0.839943    0.417501    11.00000    0.03116    0.01697 =
         0.03574   -0.00367    0.00171   -0.00800
S1    5    0.107512    0.697289    0.204794    11.00000    0.01493    0.01302 =
         0.02148    0.00123   -0.00063    0.00023
S2    5   -0.573510    0.712901    0.039288    11.00000    0.01680    0.02011 =
         0.03274    0.00324   -0.00291    0.00178
S3    5    0.449510    0.695369    0.304710    11.00000    0.01375    0.01350 =
         0.02190   -0.00220   -0.00082   -0.00069
S4    5    1.132153    0.709178    0.465525    11.00000    0.01542    0.02100 =
         0.02707   -0.00269   -0.00183   -0.00149
N1    4   -0.097754    0.760988    0.154944    11.00000    0.01969    0.01705 =
         0.01954    0.00064    0.00185   -0.00062
N2    4   -0.545614    0.757858    0.047027    11.00000    0.02224    0.01889 =
         0.02287    0.00226    0.00109    0.00349
N3    4   -0.409906    0.696869    0.078304    11.00000    0.01610    0.01885 =
         0.02562    0.00115    0.00065    0.00155
N4    4    0.659999    0.758035    0.345494    11.00000    0.02247    0.01523 =
         0.02100   -0.00114    0.00041   -0.00079
N5    4    0.967463    0.693501    0.426632    11.00000    0.01649    0.01962 =
         0.02059   -0.00282   -0.00049   -0.00254
N6    4    1.107529    0.754204    0.454007    11.00000    0.01955    0.02127 =
         0.02223   -0.00218    0.00118   -0.00360
B1    3    0.274889    0.627164    0.253063    11.00000    0.01755    0.01707 =
         0.01377   -0.00067    0.00402   -0.00101
C1    1    0.127752    0.648650    0.218182    11.00000    0.01909    0.01289 =
         0.01908   -0.00038    0.00199    0.00045
C2    1   -0.008352    0.631543    0.189790    11.00000    0.01900    0.01496 =
         0.02148    0.00089    0.00013   -0.00081
AFIX  43
H2    2   -0.021853    0.604917    0.191424    11.00000   -1.20000
AFIX   0
C3    1   -0.125630    0.656666    0.158211    11.00000    0.01571    0.02019 =
         0.02252    0.00105    0.00095    0.00044
AFIX  43
H3    2   -0.224901    0.648786    0.136398    11.00000   -1.20000
AFIX   0
C4    1   -0.080846    0.693683    0.162404    11.00000    0.00983    0.02164 =
         0.01837    0.00091    0.00086    0.00033
C5    1   -0.167327    0.727969    0.138758    11.00000    0.01605    0.01825 =
         0.01359    0.00153    0.00044    0.00237
C6    1   -0.322599    0.727471    0.100528    11.00000    0.01904    0.01529 =
         0.01551    0.00139    0.00309    0.00048
C7    1   -0.401157    0.762354    0.082114    11.00000    0.01856    0.02034 =
         0.01361    0.00157    0.00219    0.00470
C8    1   -0.320684    0.796365    0.100393    11.00000    0.02702    0.01498 =
         0.01510    0.00086    0.00314    0.00281
C9    1   -0.172156    0.794005    0.135898    11.00000    0.02527    0.01640 =
         0.01896   -0.00094    0.00040    0.00153
AFIX  43
H9    2   -0.117972    0.816918    0.147910    11.00000   -1.20000
AFIX   0
C10   1    0.425862    0.647190    0.288377    11.00000    0.02005    0.01437 =
         0.01523   -0.00148    0.00157   -0.00023
C11   1    0.563141    0.629362    0.309965    11.00000    0.01764    0.01551 =
         0.02185   -0.00209    0.00168   -0.00005
AFIX  43
H11   2    0.574935    0.602752    0.305460    11.00000   -1.20000
AFIX   0
C12   1    0.683099    0.653771    0.338970    11.00000    0.01571    0.01999 =
         0.02314    0.00018   -0.00018    0.00061
AFIX  43
H12   2    0.783298    0.645571    0.356009    11.00000   -1.20000
AFIX   0
C13   1    0.638625    0.691006    0.339853    11.00000    0.01923    0.01749 =
         0.01468   -0.00067    0.00192   -0.00094
C14   1    0.727482    0.725211    0.362445    11.00000    0.01616    0.01749 =
         0.01381   -0.00122    0.00274   -0.00191
C15   1    0.882574    0.724201    0.401245    11.00000    0.01840    0.01624 =
         0.01597   -0.00201    0.00264   -0.00202
C16   1    0.964000    0.758947    0.418215    11.00000    0.02035    0.01935 =
         0.01214   -0.00253    0.00143   -0.00311
C17   1    0.884893    0.793163    0.397047    11.00000    0.02474    0.01737 =
         0.01744   -0.00240    0.00408   -0.00539
C18   1    0.737783    0.791210    0.363153    11.00000    0.02522    0.01607 =
         0.02110    0.00031    0.00186    0.00110
AFIX  43
H18   2    0.684852    0.814285    0.350764    11.00000   -1.20000
AFIX   0
C19   1    0.268054    0.582080    0.249235    11.00000    0.01051    0.01489 =
         0.01657   -0.00013   -0.00171    0.00022
C20   1    0.280318    0.562270    0.162726    11.00000    0.01180    0.01681 =
         0.01946   -0.00060   -0.00078    0.00053
C21   1    0.260439    0.523092    0.158215    11.00000    0.01728    0.02071 =
         0.02409   -0.00552    0.00037    0.00264
AFIX  43
H21   2    0.264098    0.510785    0.098925    11.00000   -1.20000
AFIX   0
C22   1    0.235791    0.501419    0.235491    11.00000    0.01823    0.01779 =
         0.03167   -0.00050    0.00000    0.00009
C23   1    0.230624    0.520592    0.320740    11.00000    0.01701    0.01972 =
         0.02474    0.00605    0.00009   -0.00250
AFIX  43
H23   2    0.218085    0.506148    0.375692    11.00000   -1.20000
AFIX   0
C24   1    0.242713    0.559635    0.330339    11.00000    0.01279    0.01929 =
         0.01810    0.00036   -0.00048   -0.00043
C25   1    0.309314    0.579926    0.066178    11.00000    0.02584    0.02128 =
         0.01850   -0.00276    0.00300    0.00182
C26   1    0.353567    0.621366    0.068442    11.00000    0.04246    0.02649 =
         0.01970   -0.00171    0.00912   -0.01044
AFIX 137
H26A  2    0.371148    0.629355    0.004596    11.00000   -1.50000
H26B  2    0.445104    0.624892    0.113202    11.00000   -1.50000
H26C  2    0.273019    0.636605    0.088990    11.00000   -1.50000
AFIX   0
C27   1    0.165760    0.575788   -0.004887    11.00000    0.03514    0.02615 =
         0.02348    0.00364   -0.00443   -0.00066
AFIX 137
H27A  2    0.082878    0.588319    0.020734    11.00000   -1.50000
H27B  2    0.142498    0.548902   -0.015004    11.00000   -1.50000
H27C  2    0.180436    0.587508   -0.065674    11.00000   -1.50000
AFIX   0
C28   1    0.437684    0.558575    0.027731    11.00000    0.03577    0.04262 =
         0.02926    0.00531    0.01403    0.01147
AFIX 137
H28A  2    0.456372    0.569908   -0.032732    11.00000   -1.50000
H28B  2    0.409924    0.531953    0.017440    11.00000   -1.50000
H28C  2    0.528334    0.560297    0.074050    11.00000   -1.50000
AFIX   0
C29   1    0.213676    0.458352    0.229481    11.00000    0.02982    0.01935 =
         0.04296    0.00123    0.00417   -0.00112
C30   1    0.224801    0.442774    0.130352    11.00000    0.03694    0.02270 =
         0.05867   -0.01058    0.01098   -0.00461
AFIX 137
H30A  2    0.322410    0.449307    0.111846    11.00000   -1.50000
H30B  2    0.145496    0.453786    0.084581    11.00000   -1.50000
H30C  2    0.213653    0.415209    0.130863    11.00000   -1.50000
AFIX   0
C31   1    0.058243    0.448422    0.253611    11.00000    0.03738    0.02917 =
         0.05694   -0.00361    0.01193   -0.00598
AFIX 137
H31A  2    0.041842    0.421119    0.246388    11.00000   -1.50000
H31B  2   -0.017531    0.461974    0.210388    11.00000   -1.50000
H31C  2    0.050789    0.455810    0.319524    11.00000   -1.50000
AFIX   0
C32   1    0.332271    0.439407    0.299551    11.00000    0.04989    0.02288 =
         0.06948    0.00712   -0.00906    0.00624
AFIX 137
H32A  2    0.431390    0.445329    0.282535    11.00000   -1.50000
H32B  2    0.317000    0.411964    0.297418    11.00000   -1.50000
H32C  2    0.325125    0.448675    0.364020    11.00000   -1.50000
AFIX   0
C33   1    0.239479    0.575172    0.432051    11.00000    0.03150    0.02141 =
         0.01787    0.00092    0.00206   -0.00189
C34   1    0.135837    0.551987    0.487392    11.00000    0.05323    0.04168 =
         0.02825   -0.00251    0.01518   -0.01065
AFIX 137
H34A  2    0.136143    0.562851    0.551097    11.00000   -1.50000
H34B  2    0.171193    0.525779    0.493142    11.00000   -1.50000
H34C  2    0.034023    0.552534    0.453259    11.00000   -1.50000
AFIX   0
C35   1    0.399736    0.571721    0.486675    11.00000    0.04185    0.03179 =
         0.02392   -0.00277   -0.00961    0.00144
AFIX 137
H35A  2    0.468139    0.587570    0.455682    11.00000   -1.50000
H35B  2    0.432451    0.545303    0.486186    11.00000   -1.50000
H35C  2    0.399827    0.580109    0.552655    11.00000   -1.50000
AFIX   0
C36   1    0.188135    0.616055    0.435928    11.00000    0.04064    0.02778 =
         0.02005   -0.00029    0.00914    0.00740
AFIX 137
H36A  2    0.260485    0.632615    0.410626    11.00000   -1.50000
H36B  2    0.180734    0.623021    0.502131    11.00000   -1.50000
H36C  2    0.090109    0.618866    0.397524    11.00000   -1.50000
AFIX   0
O1    7    0.195629    0.462134    0.716281    11.00000    0.11810    0.12368 =
         0.12717   -0.00708    0.01426   -0.00208
C37   1    0.172949    0.462670    0.819183    11.00000    0.03544    0.03737 =
         0.10251   -0.00271   -0.00369   -0.00969
AFIX  23
H37A  2    0.064967    0.463816    0.824940    11.00000   -1.20000
H37B  2    0.214939    0.439452    0.851445    11.00000   -1.20000
AFIX   0
C38   1    0.246822    0.495066    0.861683    11.00000    0.01655    0.01976 =
         0.04286   -0.00556    0.00366   -0.00411
AFIX  23
H38A  2    0.307515    0.487922    0.922524    11.00000   -1.20000
H38B  2    0.172075    0.514040    0.875626    11.00000   -1.20000
AFIX   0
C39   1    0.341303    0.510977    0.798479    11.00000    0.03653    0.03932 =
         0.08340   -0.00836    0.00729    0.00143
AFIX  23
H39A  2    0.442984    0.515304    0.832487    11.00000   -1.20000
H39B  2    0.300450    0.535446    0.772904    11.00000   -1.20000
AFIX   0
C40   1    0.346196    0.482597    0.717884    11.00000    0.04538    0.05031 =
         0.06720   -0.00859   -0.00727    0.00268
AFIX  23
H40A  2    0.431131    0.464869    0.732012    11.00000   -1.20000
H40B  2    0.353312    0.495495    0.656590    11.00000   -1.20000
PART 1
AFIX   0
O2    7    0.337688    0.812099    0.303815    21.00000    0.04990    0.05432 =
         0.05245    0.00413    0.00367   -0.00100
C41   1    0.236364    0.807944    0.210566    21.00000    0.01624    0.02285 =
         0.02361   -0.00124   -0.01148    0.00691
AFIX  23
H41A  2    0.294029    0.797845    0.161391    21.00000   -1.20000
H41B  2    0.155296    0.789826    0.218392    21.00000   -1.20000
AFIX   0
C42   1    0.173146    0.843896    0.180403    21.00000    0.01748    0.01551 =
         0.01726    0.01291   -0.00113    0.01089
AFIX  23
H42A  2    0.069716    0.846305    0.195680    21.00000   -1.20000
H42B  2    0.172777    0.847589    0.111058    21.00000   -1.20000
AFIX   0
C43   1    0.272168    0.870659    0.234777    21.00000    0.03721    0.03644 =
         0.02974    0.00707    0.01045    0.00903
AFIX  23
H43A  2    0.212539    0.887088    0.271959    21.00000   -1.20000
H43B  2    0.318622    0.886974    0.190076    21.00000   -1.20000
AFIX   0
C44   1    0.389220    0.852616    0.299443    21.00000    0.05726    0.06681 =
         0.04380   -0.03218    0.01788    0.00140
AFIX  23
H44A  2    0.399152    0.864552    0.363229    21.00000   -1.20000
H44B  2    0.486446    0.854111    0.274561    21.00000   -1.20000
PART 2
AFIX   0
O2A   7    0.376221    0.869648    0.284967   -21.00000    0.13553    0.13365 =
         0.13257   -0.00095    0.01995   -0.00164
C41A  1    0.409281    0.834025    0.342728   -21.00000   10.10000
AFIX  23
H41C  2    0.517175    0.827867    0.353582   -21.00000   -1.20000
H41D  2    0.368102    0.834639    0.404105   -21.00000   -1.20000
AFIX   0
C42A  1    0.325472    0.809410    0.273092   -21.00000   10.10000
AFIX  23
H42C  2    0.267290    0.791459    0.307221   -21.00000   -1.20000
H42D  2    0.397259    0.794417    0.241404   -21.00000   -1.20000
AFIX   0
C43A  1    0.223684    0.828325    0.200229   -21.00000    0.06993    0.07031 =
         0.06085   -0.00769    0.01704   -0.01017
AFIX  23
H43C  2    0.255425    0.824215    0.136737   -21.00000   -1.20000
H43D  2    0.121260    0.818203    0.199243   -21.00000   -1.20000
AFIX   0
C44A  1    0.226656    0.868329    0.222925   -21.00000    0.07849    0.08802 =
         0.07207    0.01438    0.01367    0.01449
AFIX  23
H44C  2    0.143695    0.875689    0.258316   -21.00000   -1.20000
H44D  2    0.224960    0.884288    0.165337   -21.00000   -1.20000
PART
AFIX   0
HKLF 4

REM  BDT2PT in P2(1)/c
REM R1 =  0.0514 for    7137 Fo > 4sig(Fo)  and  0.0567 for all    7946 data
REM    575 parameters refined using     65 restraints

END

WGHT      0.0696     15.1503

REM Highest difference peak  2.247,  deepest hole -1.074,  1-sigma level  0.104
Q1    1  -0.4937  0.8402  0.1006  11.00000  0.05    1.56
Q2    1   0.1445  0.8374  0.1658  11.00000  0.05    1.15
Q3    1   0.9028  0.8407  0.4252  11.00000  0.05    1.12
Q4    1   0.1839  0.4355  0.6673  11.00000  0.05    0.92
Q5    1   0.4279  0.8660  0.2994  11.00000  0.05    0.74
;
_shelx_res_checksum              32882

_exptl_crystal_recrystallization_method 
'Re-crystallisation from solvent: THF, hexanes'
_exptl_crystal_preparation       ', Luminescent'
_refine_special_details          ', '
